# Supplementary material for: A cloud-free MODIS snow cover dataset for the contiguous United States from 2000 to 2017
Source: Sci Data. 2019 Jan 15;6:180300. doi: 10.1038/sdata.2018.300 (PMC6335612; doi:10.1038/sdata.2018.300)
Supplement: Supplementary file 1 [file sdata2018300-isa1.zip]

Archive with 3 entries (3 files):
- i_Investigation.txt
- s_Tran152B_study.txt
- a_Tran152B_assay.txt
