# Supplementary material for: A cloud-free MODIS snow cover dataset for the contiguous United States from 2000 to 2017
Source: Sci Data. 2019 Jan 15;6:180300. doi: 10.1038/sdata.2018.300 (PMC6335612; doi:10.1038/sdata.2018.300)
Supplement: Supplementary file 1 [file sdata2018300-isa1.zip › i_Investigation.txt]

# Investigation File generated for Scientific Data with Investigation File Authoring Tool version 0.1.0 on 27/11/2018 - This metadata file is CC0
ONTOLOGY SOURCE REFERENCE
Term Source Name	GAZ	UO	ERO	ENVO	OBI
Term Source File	http://data.bioontology.org/ontologies/GAZ	http://data.bioontology.org/ontologies/UO	http://data.bioontology.org/ontologies/ERO	http://data.bioontology.org/ontologies/ENVO	http://data.bioontology.org/ontologies/OBI
Term Source Version	$Revision: 1.512 $	unknown	2013-08-02		2014-08-18
Term Source Description	Gazetteer	Units of Measurement Ontology	Eagle-I Research Resource Ontology	Environment Ontology	Ontology for Biomedical Investigations
INVESTIGATION
Investigation Identifier
Investigation Title
Investigation Description
Investigation Submission Date
Investigation Public Release Date
INVESTIGATION PUBLICATIONS
Investigation PubMed ID
Investigation Publication DOI
Investigation Publication Author List
Investigation Publication Title
Investigation Publication Status
Investigation Publication Status Term Accession Number
Investigation Publication Status Term Source REF
INVESTIGATION CONTACTS
Investigation Person Last Name
Investigation Person Mid Initials
Investigation Person First Name
Investigation Person Address
Investigation Person Phone
Investigation Person Fax
Investigation Person Email
Investigation Person Affiliation
Investigation Person Roles
Investigation Person Roles Term Accession Number
Investigation Person Roles Term Source REF
STUDY
Study Identifier	10.1038/sdata.2018.300
Study Title	A cloud-free MODIS snow cover dataset for the contiguous United States from 2000 to 2017
Study Submission Date	16/03/2018
Study Public Release Date	15/01/2019
Study Description	http://www.nature.com/articles/sdata2018300#abstract
Study File Name	s_Tran152B_study.txt
Comment[Subject Keywords]	/;//
Comment[Manuscript Licence]	CC BY-4.0
Comment[Experimental Metadata Licence]	CC0
Comment[Supplementary Information File Name]	
Comment[Supplementary Information File Type]	x-zip-compressed
Comment[Supplementary Information File URL]	http://www.nature.com/articles/sdata2018300#supplementary-information
Comment[Data Repository]	figshare
Comment[Data Record Accession]	doi:10.6084/m9.figshare.5902381.v4
Comment[Data Record URI]	https://doi.org/10.6084/m9.figshare.5902381.v4
STUDY DESIGN DESCRIPTORS
Study Design Type	modeling and simulation objective	process-based data transformation objective
Study Design Type Term Accession Number	ERO:0100102	ERO:0100003
Study Design Type Term Source REF	ERO	ERO
STUDY PUBLICATIONS
Study PubMed ID
Study Publication DOI
Study Publication Author List
Study Publication Title
Study Publication Status
Study Publication Status Term Accession Number
Study Publication Status Term Source REF
STUDY FACTORS
Study Factor Name	collection date range
Study Factor Type	temporal_interval
Study Factor Type Term Accession Number	http://www.ifomis.org/bfo/1.1/span#TemporalInterval
Study Factor Type Term Source REF	ERO
STUDY ASSAYS
Study Assay Measurement Type	snow
Study Assay Measurement Type Term Accession Number	ENVO:01000406
Study Assay Measurement Type Term Source REF	ENVO
Study Assay Technology Type	digital curation
Study Assay Technology Type Term Accession Number	OBI:0302914
Study Assay Technology Type Term Source REF	OBI
Study Assay Technology Platform	""
Study Assay File Name	a_Tran152B_assay.txt
STUDY PROTOCOLS
Study Protocol Name	MODIS Data	Mitigated filters	Variational Interpolation algorithm
Study Protocol Type	data acquisition	data transformation	data transformation
Study Protocol Type Term Accession Number	ERO:0000387	OBI:0200000	OBI:0200000
Study Protocol Type Term Source REF	ERO	ERO	ERO
Study Protocol Description			
Study Protocol URI	""	""	""
Study Protocol Version			
Study Protocol Parameters Name	""	""	""
Study Protocol Parameters Name Term Accession Number	""	""	""
Study Protocol Parameters Name Term Source REF	""	""	""
Study Protocol Components Name	""	""	""
Study Protocol Components Type	""	""	""
Study Protocol Components Type Term Accession Number	""	""	""
Study Protocol Components Type Term Source REF	""	""	""
STUDY CONTACTS
Study Person Last Name	Tran	Nguyen	Ombadi	Hsu	Sorooshian	Qing
Study Person First Name	Hoang	Phu	Mohammed	Kuo-lin	Soroosh	Xia
Study Person Mid Initials						
Study Person Email	htranvie@uci.edu	""	""	""	""	""
Study Person Phone						
Study Person Fax						
Study Person Address						
Study Person Affiliation	Center for Hydrometeorology and Remote Sensing, Department of Civil and Environmental Engineering, University of California, Irvine, Irvine, California, USA	Center for Hydrometeorology and Remote Sensing, Department of Civil and Environmental Engineering, University of California, Irvine, Irvine, California, USA	Center for Hydrometeorology and Remote Sensing, Department of Civil and Environmental Engineering, University of California, Irvine, Irvine, California, USA	Center for Hydrometeorology and Remote Sensing, Department of Civil and Environmental Engineering, University of California, Irvine, Irvine, California, USA	Center for Hydrometeorology and Remote Sensing, Department of Civil and Environmental Engineering, University of California, Irvine, Irvine, California, USA	Center for Hydrometeorology and Remote Sensing, Department of Civil and Environmental Engineering, University of California, Irvine, Irvine, California, USA
Study Person Roles						
Study Person Roles Term Accession Number						
Study Person Roles Term Source REF						
Comment[Study Person ORCID]			0000-0001-7793-9137			
Comment[Funder]						
Comment[FundRef ID]						
Comment[Funder Term Source REF]						
Comment[Grant Identifier]						
