# Supplementary material for: A cloud-free MODIS snow cover dataset for the contiguous United States from 2000 to 2017
Source: Sci Data. 2019 Jan 15;6:180300. doi: 10.1038/sdata.2018.300 (PMC6335612; doi:10.1038/sdata.2018.300)
Supplement: Supplementary file 1 [file sdata2018300-isa1.zip › s_Tran152B_study.txt]

Source Name	Comment[source data URL]	Characteristics[geographical location]	Term Source REF	Term Accession Number	Characteristics[environment type]	Term Source REF	Term Accession Number	Characteristics[Southernmost latitude]	Unit	Term Source REF	Term Accession Number	Characteristics[Northernmost latitude]	Unit	Term Source REF	Term Accession Number	Characteristics[Westernmost longitude]	Unit	Term Source REF	Term Accession Number	Characteristics[Easternmost longitude]	Unit	Term Source REF	Term Accession Number	Protocol REF	Sample Name	Factor Value[collection date range]
MODIS Terra satellite platform snow cover area	https://doi.org/10.5067/modis/myd10c1.006	contiguous United States of America	GAZ	GAZ:00003937	climate system	ENVO	ENVO:01001364	24.5	degree	UO	UO:0000185	49.42	degree	UO	UO:0000185	-124.77	degree	UO	UO:0000185	-66.95	degree	UO	UO:0000185	MODIS Data	MOD10C1.006 data product	2000-02-24/2017-03-15
MODIS Aqua satellite platform snow cover area	https://doi.org/10.5067/modis/myd10c1.007	contiguous United States of America	GAZ	GAZ:00003937	climate system	ENVO	ENVO:01001364	24.5	degree	UO	UO:0000185	49.42	degree	UO	UO:0000185	-124.77	degree	UO	UO:0000185	-66.95	degree	UO	UO:0000185	MODIS Data	MYD10C1.006 data product	2002-07-04/2017-03-15
