# Supplementary material for: A cloud-free MODIS snow cover dataset for the contiguous United States from 2000 to 2017
Source: Sci Data. 2019 Jan 15;6:180300. doi: 10.1038/sdata.2018.300 (PMC6335612; doi:10.1038/sdata.2018.300)
Supplement: Supplementary file 1 [file sdata2018300-isa1.zip › a_Tran152B_assay.txt]

Sample Name	Protocol REF	Protocol REF	Assay Name	Raw Data File	Comment[Data Repository]	Comment[Data Record Accession]	Comment[Data Record URI]
MOD10C1.006 data product	Mitigated filters	Variational Interpolation algorithm	MOD10C1 contribution to SnowUS_2000.nc	SnowUS_2000.nc	figshare	doi:10.6084/m9.figshare.5902381.v4	https://doi.org/10.6084/m9.figshare.5902381.v4
MYD10C1.006 data product	Mitigated filters	Variational Interpolation algorithm	MYD10C1 contribution to SnowUS_2000.nc	SnowUS_2000.nc	figshare	doi:10.6084/m9.figshare.5902381.v4	https://doi.org/10.6084/m9.figshare.5902381.v4
MOD10C1.006 data product	Mitigated filters	Variational Interpolation algorithm	MOD10C1 contribution to SnowUS_2001.nc	SnowUS_2001.nc	figshare	doi:10.6084/m9.figshare.5902381.v4	https://doi.org/10.6084/m9.figshare.5902381.v4
MYD10C1.006 data product	Mitigated filters	Variational Interpolation algorithm	MYD10C1 contribution to SnowUS_2001.nc	SnowUS_2001.nc	figshare	doi:10.6084/m9.figshare.5902381.v4	https://doi.org/10.6084/m9.figshare.5902381.v4
MOD10C1.006 data product	Mitigated filters	Variational Interpolation algorithm	MOD10C1 contribution to SnowUS_2002.nc	SnowUS_2002.nc	figshare	doi:10.6084/m9.figshare.5902381.v4	https://doi.org/10.6084/m9.figshare.5902381.v4
MYD10C1.006 data product	Mitigated filters	Variational Interpolation algorithm	MYD10C1 contribution to SnowUS_2002.nc	SnowUS_2002.nc	figshare	doi:10.6084/m9.figshare.5902381.v4	https://doi.org/10.6084/m9.figshare.5902381.v4
MOD10C1.006 data product	Mitigated filters	Variational Interpolation algorithm	MOD10C1 contribution to SnowUS_2003.nc	SnowUS_2003.nc	figshare	doi:10.6084/m9.figshare.5902381.v4	https://doi.org/10.6084/m9.figshare.5902381.v4
MYD10C1.006 data product	Mitigated filters	Variational Interpolation algorithm	MYD10C1 contribution to SnowUS_2003.nc	SnowUS_2003.nc	figshare	doi:10.6084/m9.figshare.5902381.v4	https://doi.org/10.6084/m9.figshare.5902381.v4
MOD10C1.006 data product	Mitigated filters	Variational Interpolation algorithm	MOD10C1 contribution to SnowUS_2004.nc	SnowUS_2004.nc	figshare	doi:10.6084/m9.figshare.5902381.v4	https://doi.org/10.6084/m9.figshare.5902381.v4
MYD10C1.006 data product	Mitigated filters	Variational Interpolation algorithm	MYD10C1 contribution to SnowUS_2004.nc	SnowUS_2004.nc	figshare	doi:10.6084/m9.figshare.5902381.v4	https://doi.org/10.6084/m9.figshare.5902381.v4
MOD10C1.006 data product	Mitigated filters	Variational Interpolation algorithm	MOD10C1 contribution to SnowUS_2005.nc	SnowUS_2005.nc	figshare	doi:10.6084/m9.figshare.5902381.v4	https://doi.org/10.6084/m9.figshare.5902381.v4
MYD10C1.006 data product	Mitigated filters	Variational Interpolation algorithm	MYD10C1 contribution to SnowUS_2005.nc	SnowUS_2005.nc	figshare	doi:10.6084/m9.figshare.5902381.v4	https://doi.org/10.6084/m9.figshare.5902381.v4
MOD10C1.006 data product	Mitigated filters	Variational Interpolation algorithm	MOD10C1 contribution to SnowUS_2006.nc	SnowUS_2006.nc	figshare	doi:10.6084/m9.figshare.5902381.v4	https://doi.org/10.6084/m9.figshare.5902381.v4
MYD10C1.006 data product	Mitigated filters	Variational Interpolation algorithm	MYD10C1 contribution to SnowUS_2006.nc	SnowUS_2006.nc	figshare	doi:10.6084/m9.figshare.5902381.v4	https://doi.org/10.6084/m9.figshare.5902381.v4
MOD10C1.006 data product	Mitigated filters	Variational Interpolation algorithm	MOD10C1 contribution to SnowUS_2007.nc	SnowUS_2007.nc	figshare	doi:10.6084/m9.figshare.5902381.v4	https://doi.org/10.6084/m9.figshare.5902381.v4
MYD10C1.006 data product	Mitigated filters	Variational Interpolation algorithm	MYD10C1 contribution to SnowUS_2007.nc	SnowUS_2007.nc	figshare	doi:10.6084/m9.figshare.5902381.v4	https://doi.org/10.6084/m9.figshare.5902381.v4
MOD10C1.006 data product	Mitigated filters	Variational Interpolation algorithm	MOD10C1 contribution to SnowUS_2008.nc	SnowUS_2008.nc	figshare	doi:10.6084/m9.figshare.5902381.v4	https://doi.org/10.6084/m9.figshare.5902381.v4
MYD10C1.006 data product	Mitigated filters	Variational Interpolation algorithm	MYD10C1 contribution to SnowUS_2008.nc	SnowUS_2008.nc	figshare	doi:10.6084/m9.figshare.5902381.v4	https://doi.org/10.6084/m9.figshare.5902381.v4
MOD10C1.006 data product	Mitigated filters	Variational Interpolation algorithm	MOD10C1 contribution to SnowUS_2009.nc	SnowUS_2009.nc	figshare	doi:10.6084/m9.figshare.5902381.v4	https://doi.org/10.6084/m9.figshare.5902381.v4
MYD10C1.006 data product	Mitigated filters	Variational Interpolation algorithm	MYD10C1 contribution to SnowUS_2009.nc	SnowUS_2009.nc	figshare	doi:10.6084/m9.figshare.5902381.v4	https://doi.org/10.6084/m9.figshare.5902381.v4
MOD10C1.006 data product	Mitigated filters	Variational Interpolation algorithm	MOD10C1 contribution to SnowUS_2010.nc	SnowUS_2010.nc	figshare	doi:10.6084/m9.figshare.5902381.v4	https://doi.org/10.6084/m9.figshare.5902381.v4
MYD10C1.006 data product	Mitigated filters	Variational Interpolation algorithm	MYD10C1 contribution to SnowUS_2010.nc	SnowUS_2010.nc	figshare	doi:10.6084/m9.figshare.5902381.v4	https://doi.org/10.6084/m9.figshare.5902381.v4
MOD10C1.006 data product	Mitigated filters	Variational Interpolation algorithm	MOD10C1 contribution to SnowUS_2011.nc	SnowUS_2011.nc	figshare	doi:10.6084/m9.figshare.5902381.v4	https://doi.org/10.6084/m9.figshare.5902381.v4
MYD10C1.006 data product	Mitigated filters	Variational Interpolation algorithm	MYD10C1 contribution to SnowUS_2011.nc	SnowUS_2011.nc	figshare	doi:10.6084/m9.figshare.5902381.v4	https://doi.org/10.6084/m9.figshare.5902381.v4
MOD10C1.006 data product	Mitigated filters	Variational Interpolation algorithm	MOD10C1 contribution to SnowUS_2012.nc	SnowUS_2012.nc	figshare	doi:10.6084/m9.figshare.5902381.v4	https://doi.org/10.6084/m9.figshare.5902381.v4
MYD10C1.006 data product	Mitigated filters	Variational Interpolation algorithm	MYD10C1 contribution to SnowUS_2012.nc	SnowUS_2012.nc	figshare	doi:10.6084/m9.figshare.5902381.v4	https://doi.org/10.6084/m9.figshare.5902381.v4
MOD10C1.006 data product	Mitigated filters	Variational Interpolation algorithm	MOD10C1 contribution to SnowUS_2013.nc	SnowUS_2013.nc	figshare	doi:10.6084/m9.figshare.5902381.v4	https://doi.org/10.6084/m9.figshare.5902381.v4
MYD10C1.006 data product	Mitigated filters	Variational Interpolation algorithm	MYD10C1 contribution to SnowUS_2013.nc	SnowUS_2013.nc	figshare	doi:10.6084/m9.figshare.5902381.v4	https://doi.org/10.6084/m9.figshare.5902381.v4
MOD10C1.006 data product	Mitigated filters	Variational Interpolation algorithm	MOD10C1 contribution to SnowUS_2014.nc	SnowUS_2014.nc	figshare	doi:10.6084/m9.figshare.5902381.v4	https://doi.org/10.6084/m9.figshare.5902381.v4
MYD10C1.006 data product	Mitigated filters	Variational Interpolation algorithm	MYD10C1 contribution to SnowUS_2014.nc	SnowUS_2014.nc	figshare	doi:10.6084/m9.figshare.5902381.v4	https://doi.org/10.6084/m9.figshare.5902381.v4
MOD10C1.006 data product	Mitigated filters	Variational Interpolation algorithm	MOD10C1 contribution to SnowUS_2015.nc	SnowUS_2015.nc	figshare	doi:10.6084/m9.figshare.5902381.v4	https://doi.org/10.6084/m9.figshare.5902381.v4
MYD10C1.006 data product	Mitigated filters	Variational Interpolation algorithm	MYD10C1 contribution to SnowUS_2015.nc	SnowUS_2015.nc	figshare	doi:10.6084/m9.figshare.5902381.v4	https://doi.org/10.6084/m9.figshare.5902381.v4
MOD10C1.006 data product	Mitigated filters	Variational Interpolation algorithm	MOD10C1 contribution to SnowUS_2016.nc	SnowUS_2016.nc	figshare	doi:10.6084/m9.figshare.5902381.v4	https://doi.org/10.6084/m9.figshare.5902381.v4
MYD10C1.006 data product	Mitigated filters	Variational Interpolation algorithm	MYD10C1 contribution to SnowUS_2016.nc	SnowUS_2016.nc	figshare	doi:10.6084/m9.figshare.5902381.v4	https://doi.org/10.6084/m9.figshare.5902381.v4
MOD10C1.006 data product	Mitigated filters	Variational Interpolation algorithm	MOD10C1 contribution to SnowUS_2017.nc	SnowUS_2017.nc	figshare	doi:10.6084/m9.figshare.5902381.v4	https://doi.org/10.6084/m9.figshare.5902381.v4
MYD10C1.006 data product	Mitigated filters	Variational Interpolation algorithm	MYD10C1 contribution to SnowUS_2017.nc	SnowUS_2017.nc	figshare	doi:10.6084/m9.figshare.5902381.v4	https://doi.org/10.6084/m9.figshare.5902381.v4
